# Supplementary material for: The mitochondria-targeted Kaempferol nanoparticle ameliorates severe acute pancreatitis
Source: J Nanobiotechnology. 2024 Apr 3;22:148. doi: 10.1186/s12951-024-02439-y (PMC10993609; doi:10.1186/s12951-024-02439-y)
Supplement: Supplementary file 2 — Additional file 2. Blood routine examination. [file 12951_2024_2439_MOESM2_ESM.xlsx]

## Sheet: Sheet1
multiple comparisons	0 μM DTP@KA NPs
Dependent variable: safety value
	(I) Time	(J) Time	MD	SE	p-Value	95% confidence interval
						low	up
Tamhane's T2 statistic method	0h	6h	10.6667	6.81502	0.942	-69.2646	90.598
		12h	4.33333	3.29983	0.964	-20.9882	29.6549
		24h	16.33333*	1.69967	0.016	5.025	27.6417
		48h	21.6667	4.05518	0.172	-14.9427	58.2761
	6h	0h	-10.6667	6.81502	0.942	-90.598	69.2646
		12h	-6.33333	7.28774	0.998	-66.0953	53.4286
		24h	5.66667	6.71648	0.999	-81.7591	93.0924
		48h	11	7.65942	0.937	-42.1547	64.1547
	12h	0h	-4.33333	3.29983	0.964	-29.6549	20.9882
		6h	6.33333	7.28774	0.998	-53.4286	66.0953
		24h	12	3.09121	0.377	-20.1102	44.1102
		48h	17.3333	4.8074	0.223	-10.7087	45.3753
	24h	0h	-16.33333*	1.69967	0.016	-27.6417	-5.025
		6h	-5.66667	6.71648	0.999	-93.0924	81.7591
		12h	-12	3.09121	0.377	-44.1102	20.1102
		48h	5.33333	3.8873	0.969	-39.3034	49.97
	48h	0h	-21.6667	4.05518	0.172	-58.2761	14.9427
		6h	-11	7.65942	0.937	-64.1547	42.1547
		12h	-17.3333	4.8074	0.223	-45.3753	10.7087
		24h	-5.33333	3.8873	0.969	-49.97	39.3034
Dunnett's T3 test	0h	6h	10.6667	6.81502	0.721	-42.0495	63.3828
		12h	4.33333	3.29983	0.825	-15.3066	23.9733
		24h	16.33333*	1.69967	0.009	7.1064	25.5603
		48h	21.6667	4.05518	0.082	-5.0637	48.3971
	6h	0h	-10.6667	6.81502	0.721	-63.3828	42.0495
		12h	-6.33333	7.28774	0.966	-51.57	38.9033
		24h	5.66667	6.71648	0.965	-49.639	60.9723
		48h	11	7.65942	0.773	-31.7378	53.7378
	12h	0h	-4.33333	3.29983	0.825	-23.9733	15.3066
		6h	6.33333	7.28774	0.966	-38.9033	51.57
		24h	12	3.09121	0.184	-10.2138	34.2138
		48h	17.3333	4.8074	0.133	-6.5825	41.2492
	24h	0h	-16.33333*	1.69967	0.009	-25.5603	-7.1064
		6h	-5.66667	6.71648	0.965	-60.9723	49.639
		12h	-12	3.09121	0.184	-34.2138	10.2138
		48h	5.33333	3.8873	0.798	-24.3539	35.0205
	48h	0h	-21.6667	4.05518	0.082	-48.3971	5.0637
		6h	-11	7.65942	0.773	-53.7378	31.7378
		12h	-17.3333	4.8074	0.133	-41.2492	6.5825
		24h	-5.33333	3.8873	0.798	-35.0205	24.3539
The p-value level for the difference in means is 0.05.
multiple comparisons	50 μM DTP@KA NPs
Dependent variable: safety value
	(I) Time	(J) Time	MD	SE	p-Value	95% confidence interval
						low	up
Tamhane's T2 statistic method	0h	6h	12	4.98888	0.599	-21.03	45.03
		12h	16.3333	7.06321	0.711	-46.1402	78.8069
		24h	17.3333	7.45356	0.716	-51.1682	85.8349
		48h	22.6667	4.91031	0.139	-9.4065	54.7399
	6h	0h	-12	4.98888	0.599	-45.03	21.03
		12h	4.33333	7.82446	1	-45.6947	54.3614
		24h	5.33333	8.17856	1	-48.9481	59.6147
		48h	10.6667	5.95352	0.798	-22.4607	43.794
	12h	0h	-16.3333	7.06321	0.711	-78.8069	46.1402
		6h	-4.33333	7.82446	1	-54.3614	45.6947
		24h	1	9.58587	1	-52.4838	54.4838
		48h	6.33333	7.7746	0.998	-44.024	56.6907
	24h	0h	-17.3333	7.45356	0.716	-85.8349	51.1682
		6h	-5.33333	8.17856	1	-59.6147	48.9481
		12h	-1	9.58587	1	-54.4838	52.4838
		48h	5.33333	8.13087	1	-49.3856	60.0523
	48h	0h	-22.6667	4.91031	0.139	-54.7399	9.4065
		6h	-10.6667	5.95352	0.798	-43.794	22.4607
		12h	-6.33333	7.7746	0.998	-56.6907	44.024
		24h	-5.33333	8.13087	1	-60.0523	49.3856
Dunnett's T3 test	0h	6h	12	4.98888	0.381	-14.9964	38.9964
		12h	16.3333	7.06321	0.44	-29.6364	62.303
		24h	17.3333	7.45356	0.439	-32.3451	67.0118
		48h	22.6667	4.91031	0.077	-3.6701	49.0034
	6h	0h	-12	4.98888	0.381	-38.9964	14.9964
		12h	4.33333	7.82446	0.998	-37.0481	45.7147
		24h	5.33333	8.17856	0.994	-38.9947	49.6614
		48h	10.6667	5.95352	0.602	-18.018	39.3513
	12h	0h	-16.3333	7.06321	0.44	-62.303	29.6364
		6h	-4.33333	7.82446	0.998	-45.7147	37.0481
		24h	1	9.58587	1	-45.2713	47.2713
		48h	6.33333	7.7746	0.979	-35.1367	47.8033
	24h	0h	-17.3333	7.45356	0.439	-67.0118	32.3451
		6h	-5.33333	8.17856	0.994	-49.6614	38.9947
		12h	-1	9.58587	1	-47.2713	45.2713
		48h	5.33333	8.13087	0.994	-39.1375	49.8042
	48h	0h	-22.6667	4.91031	0.077	-49.0034	3.6701
		6h	-10.6667	5.95352	0.602	-39.3513	18.018
		12h	-6.33333	7.7746	0.979	-47.8033	35.1367
		24h	-5.33333	8.13087	0.994	-49.8042	39.1375
The p-value level for the difference in means is 0.05.
multiple comparisons	100 μM DTP@KA NPs
Dependent variable: safety value
	(I) Time	(J) Time	MD	SE	p-Value	95% confidence interval
						low	up
Tamhane's T2 statistic method	0h	6h	0.33333	4.77261	1	-33.1065	33.7732
		12h	6	5.50757	0.984	-25.15	37.15
		24h	9.66667	5.36449	0.801	-21.2154	40.5487
		48h	16	4.32049	0.418	-30.3586	62.3586
	6h	0h	-0.33333	4.77261	1	-33.7732	33.1065
		12h	5.66667	4.2947	0.956	-21.8176	33.1509
		24h	9.33333	4.10961	0.628	-16.0527	34.7194
		48h	15.6667	2.60342	0.095	-4.187	35.5203
	12h	0h	-6	5.50757	0.984	-37.15	25.15
		6h	-5.66667	4.2947	0.956	-33.1509	21.8176
		24h	3.66667	4.94413	0.999	-23.9244	31.2577
		48h	10	3.78594	0.643	-27.9121	47.9121
	24h	0h	-9.66667	5.36449	0.801	-40.5487	21.2154
		6h	-9.33333	4.10961	0.628	-34.7194	16.0527
		12h	-3.66667	4.94413	0.999	-31.2577	23.9244
		48h	6.33333	3.5746	0.885	-28.2498	40.9165
	48h	0h	-16	4.32049	0.418	-62.3586	30.3586
		6h	-15.6667	2.60342	0.095	-35.5203	4.187
		12h	-10	3.78594	0.643	-47.9121	27.9121
		24h	-6.33333	3.5746	0.885	-40.9165	28.2498
Dunnett's T3 test	0h	6h	0.33333	4.77261	1	-26.4626	27.1292
		12h	6	5.50757	0.918	-20.8326	32.8326
		24h	9.66667	5.36449	0.599	-16.7842	36.1175
		48h	16	4.32049	0.206	-15.667	47.667
	6h	0h	-0.33333	4.77261	1	-27.1292	26.4626
		12h	5.66667	4.2947	0.826	-17.0603	28.3936
		24h	9.33333	4.10961	0.415	-11.9109	30.5776
		48h	15.66667*	2.60342	0.048	0.2329	31.1004
	12h	0h	-6	5.50757	0.918	-32.8326	20.8326
		6h	-5.66667	4.2947	0.826	-28.3936	17.0603
		24h	3.66667	4.94413	0.989	-20.2021	27.5354
		48h	10	3.78594	0.366	-16.6034	36.6034
	24h	0h	-9.66667	5.36449	0.599	-36.1175	16.7842
		6h	-9.33333	4.10961	0.415	-30.5776	11.9109
		12h	-3.66667	4.94413	0.989	-27.5354	20.2021
		48h	6.33333	3.5746	0.634	-18.259	30.9257
	48h	0h	-16	4.32049	0.206	-47.667	15.667
		6h	-15.66667*	2.60342	0.048	-31.1004	-0.2329
		12h	-10	3.78594	0.366	-36.6034	16.6034
		24h	-6.33333	3.5746	0.634	-30.9257	18.259
The p-value level for the difference in means is 0.05.
multiple comparisons	200 μM DTP@KA NPs
Dependent variable: safety value
	(I) Time	(J) Time	MD	SE	p-Value	95% confidence interval
						low	up
Tamhane's T2 statistic method	0h	6h	-5	8.16497	1	-54.7057	44.7057
		12h	1	8.64099	1	-48.4689	50.4689
		24h	8.66667	9.58007	0.995	-44.6691	62.0024
		48h	11	7.95822	0.943	-39.591	61.591
	6h	0h	5	8.16497	1	-44.7057	54.7057
		12h	6	7.25718	0.998	-35.1355	47.1355
		24h	13.6667	8.35331	0.873	-38.0778	65.4111
		48h	16	6.4291	0.505	-19.9501	51.9501
	12h	0h	-1	8.64099	1	-50.4689	48.4689
		6h	-6	7.25718	0.998	-47.1355	35.1355
		24h	7.66667	8.81917	0.997	-43.3778	58.7111
		48h	10	7.02377	0.928	-30.8004	50.8004
	24h	0h	-8.66667	9.58007	0.995	-62.0024	44.6691
		6h	-13.6667	8.35331	0.873	-65.4111	38.0778
		12h	-7.66667	8.81917	0.997	-58.7111	43.3778
		48h	2.33333	8.15135	1	-50.5271	55.1938
	48h	0h	-11	7.95822	0.943	-61.591	39.591
		6h	-16	6.4291	0.505	-51.9501	19.9501
		12h	-10	7.02377	0.928	-50.8004	30.8004
		24h	-2.33333	8.15135	1	-55.1938	50.5271
Dunnett's T3 test	0h	6h	-5	8.16497	0.997	-46.7996	36.7996
		12h	1	8.64099	1	-41.4466	43.4466
		24h	8.66667	9.58007	0.967	-37.5082	54.8416
		48h	11	7.95822	0.798	-30.9291	52.9291
	6h	0h	5	8.16497	0.997	-36.7996	46.7996
		12h	6	7.25718	0.979	-29.4093	41.4093
		24h	13.6667	8.35331	0.679	-29.5952	56.9285
		48h	16	6.4291	0.332	-15.0802	47.0802
	12h	0h	-1	8.64099	1	-43.4466	41.4466
		6h	-6	7.25718	0.979	-41.4093	29.4093
		24h	7.66667	8.81917	0.972	-35.9772	51.3105
		48h	10	7.02377	0.78	-24.844	44.844
	24h	0h	-8.66667	9.58007	0.967	-54.8416	37.5082
		6h	-13.6667	8.35331	0.679	-56.9285	29.5952
		12h	-7.66667	8.81917	0.972	-51.3105	35.9772
		48h	2.33333	8.15135	1	-41.1803	45.8469
	48h	0h	-11	7.95822	0.798	-52.9291	30.9291
		6h	-16	6.4291	0.332	-47.0802	15.0802
		12h	-10	7.02377	0.78	-44.844	24.844
		24h	-2.33333	8.15135	1	-45.8469	41.1803
The p-value level for the difference in means is 0.05.
